# Supplementary material for: Genus Litophyton: A Hidden Treasure Trove of Structurally Unique and Diversely Bioactive Secondary Metabolites
Source: Mar Drugs. 2023 Sep 29;21(10):523. doi: 10.3390/md21100523 (PMC10608288; doi:10.3390/md21100523)
Supplement: Supplementary file 1 [file marinedrugs-21-00523-s001.zip]

Archive with 1 entries (1 files):
- marinedrugs-2610574-Supplementary Materials_proof.pdf
